# Supplementary material for: Over Two-Fold Photoluminescence Enhancement from Single-Walled Carbon Nanotubes Induced by Oxygen Doping
Source: Nanomaterials (Basel). 2023 May 6;13(9):1561. doi: 10.3390/nano13091561 (PMC10180646; doi:10.3390/nano13091561)
Supplement: Supplementary file 1 [file nanomaterials-13-01561-s001.zip]

Archive with 1 entries (1 files):
- nanomaterials-2366448-supplementary.pdf
